# Supplementary material for: Discovery and validation of islet regenerative proteins secreted by human multipotent stromal cells
Source: Stem Cells Transl Med. 2026 Apr 29;15(5):szag022. doi: 10.1093/stcltm/szag022 (PMC13124281; doi:10.1093/stcltm/szag022)
Supplement: szag022_Supplementary_Data [file szag022_supplementary_data.zip]

Archive with 4 entries (4 files):
- Xie et al_SCTM_SupTables.docx
- Xie et al_SCTM_SupMethods.docx
- Xie et al_SCTM_SupFiles.docx
- Xie et al_SCTM_SupFig.docx
